# Supplementary material for: Ultrasonographic Evaluation of Skin Toxicity Following Radiotherapy of Breast Cancer: A Systematic Review
Source: Int J Environ Res Public Health. 2022 Oct 18;19(20):13439. doi: 10.3390/ijerph192013439 (PMC9603505; doi:10.3390/ijerph192013439)
Supplement: Supplementary file 1 [file ijerph-19-13439-s001.zip]

Archive with 1 entries (1 files):
- ijerph-1875750-supplementary.pdf
